# Supplementary material for: An Analytical Approach for Estimating Fossil Record and Diversification Events in Sharks, Skates and Rays
Source: PLoS One. 2012 Sep 5;7(9):e44632. doi: 10.1371/journal.pone.0044632 (PMC3434181; doi:10.1371/journal.pone.0044632)
Supplement: Table S1 — RCI (using CBM) and RCI’ (using DDBM) scores for the various phylogenetic hypotheses considered. ‘Unresolved’ corresponds to the best RCI and RCI’ scores considering trees with polytomies; ‘resolved’ indicates best RCI and RCI’ scores for trees with resolved polytomies and corresponding number of possible trees. Values in bold indicate best scores for each taxonomic rank. (XLS) [file pone.0044632.s002.xls]

## Sheet: Feuil2
Table S1: RCI (using CBM) and RCI’ (using DDBM) scores for the various phylogenetic hypotheses considered.
		Douady et al. (2003)		Heinicke et al. (2009)		Human et al. (2006)		Maisey et al. (2004)		Mallat & Winchell (2007)		Mallat & Winchell (2007) mod.		Naylor et al (2012)
		unresolved	resolved	unresolved	resolved	unresolved	resolved	unresolved	resolved	unresolved	resolved	unresolved	resolved	unresolved	resolved
Genera	RCI	0.287382	0.202643	0.312456	0.228486	0.28839	0.201774	0.311825	0.228706	0.288472	0.201649	0.288922	0.203131	0.294605	0.20028
	RCI'	0.207584	0.113733	0.228163	0.139633	0.208779	0.117846	0.22704	0.137225	0.20869	0.118605	0.209112	0.119184	0.20921	0.107348
	Nb trees	NA	Inf	NA	Inf	NA	Inf	NA	Inf	NA	Inf	NA	Inf	NA	Inf
Families	RCI	0.249671	0.188551	0.251424	0.199326	0.243803	0.185549	0.246132	0.190435	0.252697	0.195796	0.252697	0.199195	0.250969	0.194921
	RCI'	0.100743	0.0424666	0.090337	0.0436149	0.0918187	0.0393923	0.0861728	0.0427686	0.0922161	0.0447842	0.0904604	0.045074	0.0986797	0.0380906
	Nb trees	NA	1.31149e+55	NA	2.39542e+51	NA	1.31149e+55	NA	3.37382e+49	NA	1.74865e+53	NA	2.39542e+51	NA	6.46201e+60
Orders	RCI	0.197659	0.132019	0.208785	0.178208	0.181191	0.129606	0.200299	0.159686	0.212622	0.167956	0.206273	0.175498	0.198362	0.135754
	RCI'	0.115042	0.0103108	0.103188	0.0387307	0.102655	0.0059789	0.0935013	0.0177248	0.104897	0.0387307	0.0981364	0.0329251	0.104205	0.00387019
	Nb trees	NA	2027025	NA	10395	NA	2027025	NA	135135	NA	135135	NA	10395	NA	135135
